# Supplementary material for: Opossum Mammary Maturation as It Relates to Immune Cell Infiltration and Nutritional Gene Transcription
Source: Integr Org Biol. 2019 Dec 30;2(1):obz036. doi: 10.1093/iob/obz036 (PMC7291930; doi:10.1093/iob/obz036)
Supplement: obz036_Supplementary_Data [file obz036_supplementary_data.zip]

Archive with 3 entries (3 files):
- DevSuppTable2.pdf
- Dev_SuppTable1.pdf
- Dev_Supp_Fig1.pdf
